# Supplementary material for: Lethal and sublethal effects of synthetic and bio-insecticides on Trichogramma brassicae parasitizing Tuta absoluta
Source: PLoS One. 2021 Jul 30;16(7):e0243334. doi: 10.1371/journal.pone.0243334 (PMC8323930; doi:10.1371/journal.pone.0243334)
Supplement: S1 File — (XLSX) [file pone.0243334.s001.xlsx]

## Sheet: Trichogramma
	control
replicate	male longevity	female longevity	parasited egg number	total egg number	hatched egg number	unhatched egg number		male number	female number	sex ratio		female development time	male development time	egg number	parasited egg number	unparasited egg number	mine number	Tuta number	lethal percent	improved lethal percent		control
1	3	3	86	175	84	2	2.32558	38	46	0.547619		9	9	50	31	19	9	47.3684	52.6316	49.6081		47	hatching
2	2	4	61	175	60	1	1.63934	26	34	0.566667		9	9	50	28	22	12	54.5455	45.4545	41.9729		94	apparence
3	1	4	45	175	43	2	4.44444	21	22	0.511628		9	9	50	3	47	35	74.4681	25.5319	20.7786		6	lethal
4	3	5	61	175	59	2	3.27869	25	34	0.576271		9	9	50	30	20	14	70	30	25.5319
5	4	2	9	175	8	1	11.1111	4	4	0.5		9	9	50	7	43	25	58.1395	41.8605	38.1494
6	4	4	49	175	46	3	6.12245	17	29	0.630435		9	9	50	25	25	18	72	28	23.4043
7	3	3	56	175	55	1	1.78571	27	28	0.509091		9	9	50	28	22	14	63.6364	36.3636	32.3017
8	2	5	72	175	70	2	2.77778	22	48	0.685714		9	9	50	36	14	10	71.4286	28.5714	24.0122
9	2	1	0	175	0	0		0	0			9	9	50	0	50	36	72	28	23.4043
10	5	5	43	175	41	2	4.65116	12	29	0.707317		10	9	50	25	25	16	64	36	31.9149
11	1	2	38	175	36	2	5.26316	11	25	0.694444		10	9	50	35	15	9	60	40	36.1702
12	2	2	14	175	13	1	7.14286	7	6	0.461538		10	9	50	14	36	22	61.1111	38.8889	34.9882
13	2	5	81	175	78	3	3.7037	32	46	0.589744		10	9	50	32	18	17	94.4444	5.55556	-0.472813
14	4	5	65	175	63	2	3.07692	23	40	0.634921		10	9	50	31	19	17	89.4737	10.5263	4.81523
15	3	3	52	175	50	2	3.84615	20	30	0.6		10	9	50	30	20	11	55	45	41.4894
16	4	2	52	175	51	1	1.92308	14	37	0.72549		10	9	50	30	20	14	70	30	25.5319
17	3	3	28	175	26	2	7.14286	8	18	0.692308		10	9	50	22	28	20	71.4286	28.5714	24.0122
18	2	3	57	175	55	2	3.50877	24	31	0.563636		10	9	50	31	19	18	94.7368	5.26316	-0.783875
19	2	5	61	175	59	2	3.27869	21	38	0.644068		10	9	50	30	20	14	70	30	25.5319
20	5	2	37	175	35	2	5.40541	14	21	0.6		10	9	50	27	23	15	65.2174	34.7826	30.6198
21	3	4	62	175	60	2	3.22581	20	40	0.666667		10	10	50	28	22	14	63.6364	36.3636	32.3017
22	4	4	46	175	45	1	2.17391	15	30	0.666667		10	10	50	22	28	21	75	25	20.2128
23	2	2	5	175	5	0	0	2	3	0.6		10	10	50	5	45	28	62.2222	37.7778	33.8061
24	1	4	59	175	57	2	3.38983	20	37	0.649123		10	10	50	30	20	8	40	60	57.4468
25	1	3	53	175	51	2	3.77358	17	34	0.666667		10	10	50	33	17	8	47.0588	52.9412	49.9374
26	5	5	54	175	52	2	3.7037	19	33	0.634615		10	10	50	27	23	15	65.2174	34.7826	30.6198
27	5	2	28	175	27	1	3.57143	10	17	0.62963		10	10	50	16	34	21	61.7647	38.2353	34.2929
28	3	5	60	175	58	2	3.33333	24	34	0.586207		10	10	50	32	18	10	55.5556	44.4444	40.8983
29	4	5	72	175	70	2	2.77778	32	38	0.542857		10	10	50	30	20	12	60	40	36.1702
30	4	4	52	175	50	2	3.84615	21	29	0.58		10	10	50	27	23	20	86.9565	13.0435	7.49306
31	3	1	0	175		0						10	10	50	0	50	37	74	26	21.2766
32	2	3	61	175	60	1	1.63934	25	35	0.583333		10	10	50	33	17	8	47.0588	52.9412	49.9374
33	3	2	29	175	29	0	0	15	14	0.482759		10	10	50	27	23	17	73.913	26.087	21.3691
34	3	3	50	175	48	2	4	22	26	0.541667		10	10	50	32	18	10	55.5556	44.4444	40.8983
35	2	3	45	175	45	0	0	17	28	0.622222		10	10	50	22	28	20	71.4286	28.5714	24.0122
36	2	4	54	175	52	2	3.7037	22	30	0.576923		10	10	50	21	29	22	75.8621	24.1379	19.2957
37	1	1	2	175	2	0	0	2	0	0		10	10	50	2	48	30	62.5	37.5	33.5106
	2.83784	3.32432	45.9189		45.6389	1.51351	3.47333	18.4857	28.4	0.602065		9.75676	9.45946	50	23.8378		17.4865	66.3981	33.6019	29.3638
			1699			0.0329606
														1	0.476757	0.523243		0.663981	0.347423
																			0.34973
x	1	2	3	4	5	6	7	8	9	10	11	12	13	14	15	16	17	18	19	20	21	22	23	24	25	26	27	28	29	30	31	32	33	34	35	36	37	38
0	0	0	0	0	0	0	0	0	0	0	0	0	0	0	0	0	0	0	0	0	0	0	0	0	0	0	0	0	0	0	0	0	0	0	0	0	0	0
1	0	0	0	0	0	0	0	0	0	0	0	0	0	0	0	0	0	0	0	0	0	0	0	0	0	0	0	0	0	0	0	0	0	0	0	0	0	0
2	0	0	0	0	0	0	0	0	0	0	0	0	0	0	0	0	0	0	0	0	0	0	0	0	0	0	0	0	0	0	0	0	0	0	0	0	0	0
3	0	0	0	0	0	0	0	0	0	0	0	0	0	0	0	0	0	0	0	0	0	0	0	0	0	0	0	0	0	0	0	0	0	0	0	0	0	0
4	0	0	0	0	0	0	0	0	0	0	0	0	0	0	0	0	0	0	0	0	0	0	0	0	0	0	0	0	0	0	0	0	0	0	0	0	0	0
5	0	0	0	0	0	0	0	0	0	0	0	0	0	0	0	0	0	0	0	0	0	0	0	0	0	0	0	0	0	0	0	0	0	0	0	0	0	0
6	0	0	0	0	0	0	0	0	0	0	0	0	0	0	0	0	0	0	0	0	0	0	0	0	0	0	0	0	0	0	0	0	0	0	0	0	0	0
7	0	0	0	0	0	0	0	0	0	0	0	0	0	0	0	0	0	0	0	0	0	0	0	0	0	0	0	0	0	0	0	0	0	0	0	0	0	0
8	0	0	0	0	0	0	0	0	0	0	0	0	0	0	0	0	0	0	0	0	0	0	0	0	0	0	0	0	0	0	0	0	0	0	0	0	0	0
9	31	28	3	30	7	25	28	36	0	0	0	0	0	0	0	0	0	0	0	0	0	0	0	0	0	0	0	0	0	0	0	0	0	0	0	0	0	0
10	29	18	29	15	2	16	25	20		25	35	14	32	31	30	30	22	31	30	27	28	22	5	30	33	27	16	32	30	27	0	33	27	32	22	21	2
11	26	11	12	12		6	3	11		9	3	0	22	19	19	19	6	19	15	10	21	12		25	20	16	12	15	26	14		15	2	13	19	18
12		4	11	4		2		5		7			18	12	3	3	0	7	12		10	6		4		9		12	14	11		13		5	4	12
13				0				0		2			9	3	0				4		3	6				2		1	2	0						3
14										0			0	0					0							0			0
15
		FALSE	55	61	9	49	56	72	0	43	38	14	81	65	52	52	28	57	61

## Sheet: T+ abamectin
					0 hour
replicate	male longevity	female longevity	parasited egg number	total egg number	hatched egg number	unhatched egg number		male number	female number	sex ratio		female development time	male development time	egg number	mine number	Tuta number	lethal percent	improved lethal percent			control	insectiicde control
1	1	2	25	100	21	4	16	11	10	0.47619		9	9	50	7	14	86	84.4444		45	hatching	34
2	1	1	11	100	7	4	36.3636	4	3	0.428571		9	9	50	14	28	72	68.8889		90	apparence	68
3	1	3	17	100	13	4	23.5294	7	6	0.461538		9	9	50	11	22	78	75.5556		10	lethal	32
4	1	1	15	100	13	2	13.3333	7	6	0.461538		9	9	50	10	20	80	77.7778
5	2	1	6	100	5	1	16.6667	2	3	0.6		9	9	50	16	32	68	64.4444
6	1	1	0	100	0	0		0	0			9	9	50	19	38	62	57.7778
7	1	1	12	100	9	3	25	6	3	0.333333		9	9	50	8	16	84	82.2222
8	1	1	15	100	14	1	6.66667	8	6	0.428571		10	9	50	9	18	82	80
9	2	2	21	100	17	4	19.0476	10	7	0.411765		10	9	50	5	10	90	88.8889
10	1	1	1	100	0	1	100	0	0			10	9	50	20	40	60	55.5556				56
11	1	3	25	100	20	5	20	11	9	0.45		10	9	50	6	12	88	86.6667
12	1	1	13	100	11	2	15.3846	6	5	0.454545		10	9	50	14	28	72	68.8889
13	3	1	7	100	6	1	14.2857	3	3	0.5		10	9	50	18	36	64	60
14	1	1	2	100	2	0	0	1	1	0.5		10	9	50	20	40	60	55.5556
15	1	2	21	100	16	5	23.8095	8	8	0.5		10	10	50	8	16	84	82.2222
16	1	0	0	100	0	0	0	0	0	0		10	10	50	22	44	56	51.1111
17	1	1	0	100	0	0		0	0			10	10	50	23	46	54	48.8889
18	1	2	22	100	19	3	13.6364	10	9	0.473684		10	10	50	9	18	82	80
19	1	1	15	100	11	4	26.6667	8	3	0.272727		10	10	50	12	24	76	73.3333
20	1	1	12	100	9	3	25	7	2	0.222222		10	10	50	14	28	72	68.8889
21	2	1	8	100	6	2	25	3	3	0.5		10	10	50	15	30	70	66.6667
22	2	1	18	100	13	5	27.7778	7	6	0.461538		10	10	50	9	18	82	80
23	1	1	10	100	8	2	20	5	3	0.375		10	10	50	18	36	64	60
24	1	1	16	100	11	5	31.25	6	5	0.454545		11	10	50	13	26	74	71.1111
25	1	1	8	100	5	3	37.5	3	2	0.4		11	10	50	14	28	72	68.8889
26	1	1	13	100	9	4	30.7692	6	3	0.333333		11	10	50	11	22	78	75.5556
27	1	1	5	100	4	1	20	2	2	0.5		11	10	50	16	32	68	64.4444
28	2	2	20	100	14	6	30	6	8	0.571429		11	10	50	9	18	82	80
29	1	1	14	100	10	4	28.5714	7	3	0.3		11	10	50	16	32	68	64.4444
30	1	1	1	100	1	0	0	0	1	1		11	11	50	24	48	52	46.6667
31	1	3	14	100	10	4	28.5714	5	5	0.5		11	11	50	16	32	68	64.4444
32	1	2	14	100	11	3	21.4286	5	6	0.545455		11	11	50	15	30	70	66.6667
33	2	1	3	100	2	1	33.3333	1	1	0.5		11	11	50	20	40	60	55.5556
34	1	1	14	100	13	1	7.14286	7	6	0.461538		11	11	50	16	32	68	64.4444
	1.23529	1.32353	11.7059	100	9.11765	2.58824	23.023	5.05882		0.447662		10.1176	9.73529		14.0294	28.0588	71.9412	68.8235
						0.221106
						7.51759
	1	2	3	4	5	6	7	8	9	10	11	12	13	14	15	16	17	18	19	20	21	22	23	24	25	26	27	28	29	30	31	32	33	34	35	36	37	38	39	40	41
0	0	0	0	0	0	0	0	0	0	0	0	0	0	0	0	0	0	0	0	0	0	0	0	0	0	0	0	0	0	0	0	0	0	0	0	0	0	0	0	0	0
1	0	0	0	0	0	0	0	0	0	0	0	0	0	0	0	0	0	0	0	0	0	0	0	0	0	0	0	0	0	0	0	0	0	0	0	0	0	0	0	0	0
2	0	0	0	0	0	0	0	0	0	0	0	0	0	0	0	0	0	0	0	0	0	0	0	0	0	0	0	0	0	0	0	0	0	0	0	0	0	0	0	0	0
3	0	0	0	0	0	0	0	0	0	0	0	0	0	0	0	0	0	0	0	0	0	0	0	0	0	0	0	0	0	0	0	0	0	0	0	0	0	0	0	0	0
4	0	0	0	0	0	0	0	0	0	0	0	0	0	0	0	0	0	0	0	0	0	0	0	0	0	0	0	0	0	0	0	0	0	0	0	0	0	0	0	0	0
5	0	0	0	0	0	0	0	0	0	0	0	0	0	0	0	0	0	0	0	0	0	0	0	0	0	0	0	0	0	0	0	0	0	0	0	0	0	0	0	0	0
6	0	0	0	0	0	0	0	0	0	0	0	0	0	0	0	0	0	0	0	0	0	0	0	0	0	0	0	0	0	0	0	0	0	0	0	0	0	0	0	0	0
7	0	0	0	0	0	0	0	0	0	0	0	0	0	0	0	0	0	0	0	0	0	0	0	0	0	0	0	0	0	0	0	0	0	0	0	0	0	0	0	0	0
8	0	0	0	0	0	0	0	0	0	0	0	0	0	0	0	0	0	0	0	0	0	0	0	0	0	0	0	0	0	0	0	0	0	0	0	0	0	0	0	0	0
9	17	11	5	15	6	0	12	0	0	0	0	0	0	0	0	0	0	0	0	0	0	0	0	0	0	0	0	0	0	0	0	0	0	0	0	0	0	0	0	0	0
10	18		8					15	13	1	15	13	7	2	16	0	0	16	15	12	8	18	10	0	0	0	0	0	0	0	0	0	0	0
11			4						8		7				5			6						16	8	13	5	14	14	1	8	3	3	14
12											3																	6			6	7
13																															0	4
14
15
16
17
18

## Sheet: Sheet5
					24 h
replicate	male longevity	female longevity	parasited egg number	total egg number	hatched egg number	unhatched egg number		male number	female number	sex ratio		female development time	male development time	egg number	mine number	Tuta number	lethal percent	improved lethal percent			control	insectiicde control
1	2	1	5	100	4	1	20	2	2	0.5		9	9	50	20	40	60	56.5217		46	hatching	36
2	1	2	26	100	24	2	7.69231	14	10	0.416667		9	9	50	6	12	88	86.9565		92	apparence	72
3	1	2	15	100	13	2	13.3333	7	6	0.461538		9	9	50	14	28	72	69.5652		8	lethal	28
4	2	1	14	100	11	3	21.4286	6	5	0.454545		9	9	50	12	24	76	73.913
5	1	1	13	100	11	2	15.3846	7	4	0.363636		9	9	50	11	22	78	76.087
6	1	1	1	100	1	0		1	0	0		9	9	50	18	36	64	60.8696
7	1	1	19	100	15	4	21.0526	8	7	0.466667		9	9	50	9	18	82	80.4348
8	1	1	0	100	0				0			9	9	50	20	40	60	56.5217
9	1	3	28	100	25	3	10.7143	15	10	0.4		9	9	50	3	6	94	93.4783
10	2	1	7	100	6	1	14.2857	3	3	0.5		10	9	50	18	36	64	60.8696
11	1	1	3	100	3	0	0	2	1	0.333333		10	9	50	19	38	62	58.6957
12	1	1	12	100	10	2	16.6667	6	4	0.4		10	9	50	15	30	70	67.3913
13	1	1	11	100	8	3	27.2727	5	3			10	9	50	12	24	76	73.913
14	2	2	0	100	0	0		0	0			10	9	50	20	40	60	56.5217
15	2	1	9	100	8	1	11.1111	4	4	0.5		10	9	50	15	30	70	67.3913
16	1	1	4	100	3	1	25	2	1	0.333333		10	9	50	15	30	70	67.3913
17	3	2	7	100	5	2		3	2	0.4		10	10	50	14	28	72	69.5652
18	1	2	22	100	18	4	18.1818	10	8	0.444444		10	10	50	9	18	82	80.4348
19	2	1	14	100	11	3	21.4286	7	4	0.363636		10	10	50	16	32	68	65.2174
20	2	1	1	100	1	0	0	1	0	0		10	10	50	17	34	66	63.0435
21	1	1	0	100	0	0		0	0			10	10	50	15	30	70	67.3913
22	1	2	22	100	18	4	18.1818	11	7	0.388889		10	10	50	8	16	84	82.6087
23	1	1	3	100	2	1	33.3333	1	1	0.5		10	10	50	19	38	62	58.6957
24	1	2	23	100	19	4	17.3913	11	8	0.421053		10	10	50	5	10	90	89.1304
25	2	2	9	100	7	2	22.2222	4	3	0.428571		10	10	50	15	30	70	67.3913
26	1	1	12	100	10	2		6	4	0.4		11	10	50	11	22	78	76.087
27	3	1	5	100	4	1	20	2	2	0.5		11	10	50	19	38	62	58.6957
28	2	1	9	100	8	1	11.1111	5	3	0.375		11	10	50	16	32	68	65.2174
29	1	1	12	100	10	2	16.6667	6	4	0.4		11	10	50	10	20	80	78.2609
30	1	2	19	100	16	3	15.7895	10	6	0.375		11	11	50	7	14	86	84.7826
31	1	3	24	100	20	4	16.6667	11	9	0.45		11	11	50	6	12	88	86.9565
32	1	1	8	100	7	1	12.5	4	3	0.428571		11	11	50	16	32	68	65.2174
33	1	1	10	100	8	2	20	3	5	0.625		11	11	50	15	30	70	67.3913
34	1	1	2	100	0	2	100	0	0	2		11	11	50	16	32	68	65.2174
			10.8529	100	9	1.90909	19.5505	5.36364	3.79412	0.45433		10	9.67647	50	13.5588	27.1176	72.8824	70.5243
						0.175905
						5.98078
	1	2	3	4	5	6	7	8	9	10	11	12	13	14	15	16	17	18	19	20	21	22	23	24	25	26	27	28	29	30	31	32	33	34	35	36	37	38	39	40
0	0	0	0	0	0	0	0	0	0	0	0	0	0	0	0	0	0	0	0	0	0	0	0	0	0	0	0	0	0	0	0	0	0	0	0	0	0	0	0	0
1	0	0	0	0	0	0	0	0	0	0	0	0	0	0	0	0	0	0	0	0	0	0	0	0	0	0	0	0	0	0	0	0	0	0	0	0	0	0	0	0
2	0	0	0	0	0	0	0	0	0	0	0	0	0	0	0	0	0	0	0	0	0	0	0	0	0	0	0	0	0	0	0	0	0	0	0	0	0	0	0	0
3	0	0	0	0	0	0	0	0	0	0	0	0	0	0	0	0	0	0	0	0	0	0	0	0	0	0	0	0	0	0	0	0	0	0	0	0	0	0	0	0
4	0	0	0	0	0	0	0	0	0	0	0	0	0	0	0	0	0	0	0	0	0	0	0	0	0	0	0	0	0	0	0	0	0	0	0	0	0	0	0	0
5	0	0	0	0	0	0	0	0	0	0	0	0	0	0	0	0	0	0	0	0	0	0	0	0	0	0	0	0	0	0	0	0	0	0	0	0	0	0	0	0
6	0	0	0	0	0	0	0	0	0	0	0	0	0	0	0	0	0	0	0	0	0	0	0	0	0	0	0	0	0	0	0	0	0	0	0	0	0	0	0	0
7	0	0	0	0	0	0	0	0	0	0	0	0	0	0	0	0	0	0	0	0	0	0	0	0	0	0	0	0	0	0	0	0	0	0	0	0	0	0	0	0
8	0	0	0	0	0	0	0	0	0	0	0	0	0	0	0	0	0	0	0	0	0	0	0	0	0	0	0	0	0	0	0	0	0	0	0	0	0	0	0	0
9	5	17	8	14	13	1	19	0	15	0	0	0	0	0	0	0	0	0	0	0	0	0	0	0	0	0	0	0	0	0	0	0	0	0	0	0	0	0	0	0
10		9	7						10	7	3	12	11	0	9	4	7	15	14	1	0	16	3	15	9	0	0	0	0	0	0	0	0	0
11									3								0	7				6		8	0	12	5	9	12	13	14	8	10	2
12																														6	8
13																															2
14
15
16
17

## Sheet: Sheet6
					48 h
replicate	male longevity	female longevity	parasited egg number	total egg number	hatched egg number	unhatched egg number		male number	female number	sex ratio		female development time	male development time	egg number	mine number	Tuta number	lethal percent	improved lethal percent			control	insectiicde control
1	1	1	15	100	12	3	20	7	5	0.416667		9	9	50	8	16	84	82.9787		47	hatching	38
2	1	1	3	100	2	1	33.3333	1	1	0.5		9	9	50	12	24	76	74.4681		94	apparence	76
3	1	2	19	100	16	3	15.7895	9	7	0.4375		9	9	50	9	18	82	80.8511		6	lethal	24
4	1	1	0	100	0	0						9	9	50	15	30	70	68.0851
5	1	2	11	100	10	1	9.09091	5	5	0.5		9	9	50	11	22	78	76.5957
6	2	1	15	100	13	2	13.3333	7	6	0.461538		9	9	50	9	18	82	80.8511
7	1	1	13	100	11	2	15.3846	6	5	0.454545		9	9	50	12	24	76	74.4681
8	1	1	9	100	9	0	0	5	4	0.444444		9	9	50	14	28	72	70.2128
9	3	3	23	100	18	5	21.7391	11	7	0.388889		9	9	50	5	10	90	89.3617
10	1	1	17	100	15	2	11.7647	8	7	0.466667		9	9	50	9	18	82	80.8511
11	1	1	3	100	2	1	33.3333	1	1	0.5		10	9	50	15	30	70	68.0851
12	1	1	12	100	10	2	16.6667	7	3	0.3		10	9	50	12	24	76	74.4681
13	1	2	21	100	17	4	19.0476	9	8	0.470588		10	9	50	8	16	84	82.9787
14	2	2	15	100	14	1	6.66667	9	5	0.357143		10	9	50	12	24	76	74.4681
15	1	1	13	100	12	1	7.69231	7	5	0.416667		10	9	50	17	34	66	63.8298
16	3	1	0	100	0	0						10	9	50	12	24	76	74.4681
17	1	1	0	100	0	0						10	10	50	14	28	72	70.2128
18	1	1	4	100	3	1	25	1	2	0.666667		10	10	50	15	30	70	68.0851
19	2	2	23	100	11	12	52.1739	6	5	0.454545		10	10	50	6	12	88	87.234
20	1	1	13	100	11	2	15.3846	7	4	0.363636		10	10	50	15	30	70	68.0851
21	1	2	11	100	9	2	18.1818	5	4	0.444444		10	10	50	14	28	72	70.2128
22	2	2	14	100	13	1	7.14286	7	6	0.461538		10	10	50	12	24	76	74.4681
23	3	1	3	100	3	0	0	2	1	0.333333		10	10	50	17	34	66	63.8298
24	1	2	20	100	18	2	10	9	9	0.5		10	10	50	6	12	88	87.234
25	1	1	3	100	3	0	0	1	2	0.666667		10	10	50	17	34	66	63.8298
26	1	1	0	100	0	0						10	10	50	18	36	64	61.7021
27	1	1	17	100	6	11	64.7059	3	3	0.5		10	10	50	7	14	86	85.1064
28	2	2	11	100	11	0	0	6	5	0.454545		11	10	50	15	30	70	68.0851
29	1	2	12	100	11	1	8.33333	6	5	0.454545		11	10	50	16	32	68	65.9574
30	3	1	1	100	0	1	100					11	10	50	15	30	70	68.0851
31	1	3	15	100	12	3	20	7	5	0.416667		11	11	50	8	16	84	82.9787
32	3	1	0	100	0	0						11	11	50	14	28	72	70.2128
33	2	1	16	100	15	1	6.25	9	6	0.4		11	11	50	7	14	86	85.1064
34	2	1	2	100	2	0	0	1	1	0.5		11	11	50	11	22	78	76.5957
			10.4118	100	8.5	1.91176	19.0005	5.78571	4.53571	0.454687		9.91176	9.64706	50	11.9706	23.9412	76.0588	74.5307
						0.183616
						6.24294
	1	2	3	4	5	6	7	8	9	10	11	12	13	14	15	16	17	18	19	20	21	22	23	24	25	26	27	28	29	30	31	32	33	34	35	36	37	38	39	40
0	0	0	0	0	0	0	0	0	0	0	0	0	0	0	0	0	0	0	0	0	0	0	0	0	0	0	0	0	0	0	0	0	0	0	0	0	0	0	0	0
1	0	0	0	0	0	0	0	0	0	0	0	0	0	0	0	0	0	0	0	0	0	0	0	0	0	0	0	0	0	0	0	0	0	0	0	0	0	0	0	0
2	0	0	0	0	0	0	0	0	0	0	0	0	0	0	0	0	0	0	0	0	0	0	0	0	0	0	0	0	0	0	0	0	0	0	0	0	0	0	0	0
3	0	0	0	0	0	0	0	0	0	0	0	0	0	0	0	0	0	0	0	0	0	0	0	0	0	0	0	0	0	0	0	0	0	0	0	0	0	0	0	0
4	0	0	0	0	0	0	0	0	0	0	0	0	0	0	0	0	0	0	0	0	0	0	0	0	0	0	0	0	0	0	0	0	0	0	0	0	0	0	0	0
5	0	0	0	0	0	0	0	0	0	0	0	0	0	0	0	0	0	0	0	0	0	0	0	0	0	0	0	0	0	0	0	0	0	0	0	0	0	0	0	0
6	0	0	0	0	0	0	0	0	0	0	0	0	0	0	0	0	0	0	0	0	0	0	0	0	0	0	0	0	0	0	0	0	0	0	0	0	0	0	0	0
7	0	0	0	0	0	0	0	0	0	0	0	0	0	0	0	0	0	0	0	0	0	0	0	0	0	0	0	0	0	0	0	0	0	0	0	0	0	0	0	0
8	0	0	0	0	0	0	0	0	0	0	0	0	0	0	0	0	0	0	0	0	0	0	0	0	0	0	0	0	0	0	0	0	0	0	0	0	0	0	0	0
9	15	3	13	0	11	15	13	9	13	17	0	0	0	0	0	0	0	0	0	0	0	0	0	0	0	0	0	0	0	0	0	0	0	0	0	0	0	0	0	0
10			6		0				6		3	12	15	7	13	0	0	4	14	13	4	6	3	14	3	0	17	0	0	0	0	0	0	0
11									4				6	8					9		7	8		6				6	6	1	10	0	16	2
12																												5	6		5
13																															0
14
15
16
17

## Sheet: T+ spinosad
			0 h
replicate	male longevity	female longevity	parasited egg number	total egg number	hatched egg number	unhatched egg number		male number	female number	sex ratio		female development time	male development time	egg number	mine number	Tuta number	lethal percent	improved lethal percent			control	insectiicde control
1	1	1	6	100	4	2	33.3333	3	1	0.25		9	9	50	17	34	66	63.8298		47	hatching	38
2	1	1	13	100	9	4	30.7692	6	3	0.333333		9	9	50	12	24	76	74.4681		94	apparence	76
3	1	2	19	100	15	4	21.0526	9	6	0.4		9	9	50	8	16	84	82.9787		6	lethal	24
4	1	2	20	100	16	4	20	10	6			9	9	50	6	12	88	87.234
5	1	1	18	100	14	4	22.2222	8	6	0.428571		9	9	50	9	18	82	80.8511
6	2	1	0	100	0	0		0	0			9	9	50	17	34	66	63.8298
7	1	1	12	100	9	3	25	6	3			9	9	50	10	20	80	78.7234
8	2	2	18	100	14	4	22.2222	11	3	0.214286		9	9	50	14	28	72	70.2128
9	1	1	1	100	0	1		0	0			9	9	50	12	24	76	74.4681
10	2	1	0	100	0	0		0	0			9	9	50	14	28	72	70.2128
11	1	1	3	100	1	2	66.6667	1	0	0		10	9	50	18	36	64	61.7021
12	1	2	21	100	16	5	23.8095	11	5	0.3125		10	9	50	7	14	86	85.1064
13	1	2	19	100	16	3	15.7895	13	3	0.1875		10	9	50	8	16	84	82.9787
14	1	2	14	100	10	4	28.5714	7	3	0.3		10	9	50	10	20	80	78.7234
15	1	1	14	100	11	3	21.4286	7	4	0.363636		10	9	50	11	22	78	76.5957
16	1	1	2	100	1	1	50	1	0	0		10	10	50	14	28	72	70.2128
17	2	1	13	100	8	5	38.4615	5	3			10	10	50	9	18	82	80.8511
18	2	3	14	100	10	4	28.5714	7	3	0.3		10	10	50	8	16	84	82.9787
19	2	1	0	100	0	0						10	10	50	16	32	68	65.9574
20	1	1	1	100	0	1		0	0			10	10	50	17	34	66	63.8298
21	1	2	19	100	15	4	21.0526	11	4	0.266667		10	10	50	6	12	88	87.234
22	1	2	9	100	5	4	44.4444	3	2	0.4		11	10	50	18	36	64	61.7021
23	3	2	16	100	12	4	25	8	4	0.333333		11	10	50	9	18	82	80.8511
24	1	2	20	100	15	5	25	10	5	0.333333		11	10	50	5	10	90	89.3617
25	1	1	8	100	4	4	50	3	1	0.25		11	10	50	15	30	70	68.0851
26	2	1	12	100	9	3	25	6	3	0.333333		11	11	50	14	28	72	70.2128
27	1	3	13	100	8	5		3	5	0.625		11	11	50	12	24	76	74.4681
28	1	1	0	100	0	0		0	0			11	11	50	18	36	64	61.7021
29	1	1	12	100	10	2	16.6667	7	3			11	11	50	10	20	80	78.7234
30	2	2	19	100	16	3	15.7895	12	4	0.25		11	11	50	7	14	86	85.1064
31	3	1	3	100	1	2	66.6667	0	1	1		11	11	50	19	38	62	59.5745
32	1	1	18	100	14	4	22.2222	12	2	0.142857		11	11	50	8	16	84	82.9787
33	1	1	1	100	0	1	100	0				11	11	50	18	36	64	61.7021
	1.36364	1.45455	10.8485	100	7.9697	2.87879	33.0669	5.625	2.67742	0.319289		10.0606	9.78788	50	12	24	76	74.4681
						0.265363			0.33595
						0.265363
						9.02235
	1	2	3	4	5	6	7	8	9	10	11	12	13	14	15	16	17	18	19	20	21	22	23	24	25	26	27	28	29	30	31	32	33	34	35	36	37	38	39	40	41	42
0	0	0	0	0	0	0	0	0	0	0	0	0	0	0	0	0	0	0	0	0	0	0	0	0	0	0	0	0	0	0	0	0	0	0	0	0	0	0	0	0	0	0
1	0	0	0	0	0	0	0	0	0	0	0	0	0	0	0	0	0	0	0	0	0	0	0	0	0	0	0	0	0	0	0	0	0	0	0	0	0	0	0	0	0	0
2	0	0	0	0	0	0	0	0	0	0	0	0	0	0	0	0	0	0	0	0	0	0	0	0	0	0	0	0	0	0	0	0	0	0	0	0	0	0	0	0	0	0
3	0	0	0	0	0	0	0	0	0	0	0	0	0	0	0	0	0	0	0	0	0	0	0	0	0	0	0	0	0	0	0	0	0	0	0	0	0	0	0	0	0	0
4	0	0	0	0	0	0	0	0	0	0	0	0	0	0	0	0	0	0	0	0	0	0	0	0	0	0	0	0	0	0	0	0	0	0	0	0	0	0	0	0	0	0
5	0	0	0	0	0	0	0	0	0	0	0	0	0	0	0	0	0	0	0	0	0	0	0	0	0	0	0	0	0	0	0	0	0	0	0	0	0	0	0	0	0	0
6	0	0	0	0	0	0	0	0	0	0	0	0	0	0	0	0	0	0	0	0	0	0	0	0	0	0	0	0	0	0	0	0	0	0	0	0	0	0	0	0	0	0
7	0	0	0	0	0	0	0	0	0	0	0	0	0	0	0	0	0	0	0	0	0	0	0	0	0	0	0	0	0	0	0	0	0	0	0	0	0	0	0	0	0	0
8	0	0	0	0	0	0	0	0	0	0	0	0	0	0	0	0	0	0	0	0	0	0	0	0	0	0	0	0	0	0	0	0	0	0	0	0	0	0	0	0	0	0
9	6	13	16	15	18	0	12	15	1	0	0	0	0	0	0	0	0	0	0	0	0	0	0	0	0	0	0	0	0	0	0	0	0	0	0	0	0	0	0	0	0	0
10			3	5				3			3	17	16	9	14	2	13	4	0	1	17	0	0	0	0	0	0	0	0	0	0	0	0	0	0
11												4	3	5				7			2	5	14	15	8	12	7	0	12	13	3	18	1
12																		3				4	2	5		0	5			6
13																											1
14
15
16
17
18

## Sheet: Sheet7
		24 h
replicate	male longevity	female longevity	parasited egg number	total egg number	hatched egg number	unhatched egg number		male number	female number	sex ratio		female development time	male development time	egg number	mine number	Tuta number	lethal percent	improved lethal percent			control	insectiicde control
1	1	2	18	100	16	2	11.1111	11	5	0.3125		9	9	50	6	12	88	86.9565		46	hatching	38
2	1	1	2	100	1	1	50	1	0	0		9	9	50	12	24	76	73.913		92	apparence	76
3	1	1	11	100	9	2	18.1818	6	3			9	9	50	9	18	82	80.4348		8	lethal	24
4	2	3	22	100	19	3	13.6364	14	5	0.263158		9	9	50	7	14	86	84.7826
5	3	1	0	100	0	0		0	0			9	9	50	15	30	70	67.3913
6	2	1	15	100	12	3		8	4	0.333333		9	9	50	9	18	82	80.4348
7	1	1	13	100	11	2	15.3846	6	5	0.454545		9	9	50	9	18	82	80.4348
8	1	1	1	100	0	1	100	0	0			9	9	50	12	24	76	73.913
9	1	2	18	100	14	4		10	4	0.285714		10	9	50	6	12	88	86.9565
10	1	2	19	100	16	3		9	7	0.4375		10	9	50	8	16	84	82.6087
11	2	2	13	100	11	2	15.3846	8	3	0.272727		10	9	50	8	16	84	82.6087
12	2	2	21	100	17	4	19.0476	11	6	0.352941		10	9	50	6	12	88	86.9565
13	1	1	0	100	0	0		0	0			10	9	50	16	32	68	65.2174
14	2	2	22	100	19	3	13.6364	12	7	0.368421		10	9	50	7	14	86	84.7826
15	3	2	13	100	10	3	23.0769	7	3	0.3		10	10	50	11	22	78	76.087
16	1	1	1	100	1	0	0	0	1	1		10	10	50	15	30	70	67.3913
17	1	1	4	100	3	1	25	1	2	0.666667		10	10	50	13	26	74	71.7391
18	1	2	20	100	17	3	15	12	5	0.294118		10	10	50	5	10	90	89.1304
19	1	3	21	100	17	4		13	4	0.235294		10	10	50	8	16	84	82.6087
20	2	2	10	100	8	2		4	4	0.5		10	10	50	9	18	82	80.4348
21	1	1	15	100	13	2	13.3333	10	3	0.230769		10	10	50	9	18	82	80.4348
22	1	1	5	100	3	2	40	3	0	0		10	10	50	10	20	80	78.2609
23	1	2	14	100	11	3	21.4286	6	5	0.454545		10	10	50	9	18	82	80.4348
24	1	1	5	100	3	2	40	2	1	0.333333		10	10	50	11	22	78	76.087
25	2	2	13	100	11	2	15.3846	7	4	0.363636		10	10	50	9	18	82	80.4348
26	1	1	0	100	0	0		0	0			10	10	50	14	28	72	69.5652
27	2	1	1	100	0	1		0	0			11	10	50	15	30	70	67.3913
28	1	1	13	100	11	2		7	4	0.363636		11	10	50	8	16	84	82.6087
29	1	1	4	100	2	2	50	2		0		11	11	50	13	26	74	71.7391
30	1	1	0	100	0	0		0				11	11	50	16	32	68	65.2174
31	2	2	15	100	13	2	13.3333	9	4	0.307692		11	11	50	10	20	80	78.2609
32	1	1	2	100	1	1	50	0	1	1		11	11	50	14	28	72	69.5652
33	1	1	2	100	1	1	50	0				11	11	50	12	24	76	73.913
	1.39394	1.48485	10.0909	100	8.18182	1.90909	27.8609	5.42424	3	0.365221		9.9697	9.72727	50	10.3333	20.6667	79.3333	77.5362
						0.189189
						6.43243
	1	2	3	4	5	6	7	8	9	10	11	12	13	14	15	16	17	18	19	20	21	22	23	24	25	26	27	28	29	30	31	32	33	34	35	36	37	38	39
0	0	0	0	0	0	0	0	0	0	0	0	0	0	0	0	0	0	0	0	0	0	0	0	0	0	0	0	0	0	0	0	0	0	0	0	0	0	0	0
1	0	0	0	0	0	0	0	0	0	0	0	0	0	0	0	0	0	0	0	0	0	0	0	0	0	0	0	0	0	0	0	0	0	0	0	0	0	0	0
2	0	0	0	0	0	0	0	0	0	0	0	0	0	0	0	0	0	0	0	0	0	0	0	0	0	0	0	0	0	0	0	0	0	0	0	0	0	0	0
3	0	0	0	0	0	0	0	0	0	0	0	0	0	0	0	0	0	0	0	0	0	0	0	0	0	0	0	0	0	0	0	0	0	0	0	0	0	0	0
4	0	0	0	0	0	0	0	0	0	0	0	0	0	0	0	0	0	0	0	0	0	0	0	0	0	0	0	0	0	0	0	0	0	0	0	0	0	0	0
5	0	0	0	0	0	0	0	0	0	0	0	0	0	0	0	0	0	0	0	0	0	0	0	0	0	0	0	0	0	0	0	0	0	0	0	0	0	0	0
6	0	0	0	0	0	0	0	0	0	0	0	0	0	0	0	0	0	0	0	0	0	0	0	0	0	0	0	0	0	0	0	0	0	0	0	0	0	0	0
7	0	0	0	0	0	0	0	0	0	0	0	0	0	0	0	0	0	0	0	0	0	0	0	0	0	0	0	0	0	0	0	0	0	0	0	0	0	0	0
8	0	0	0	0	0	0	0	0	0	0	0	0	0	0	0	0	0	0	0	0	0	0	0	0	0	0	0	0	0	0	0	0	0	0	0	0	0	0	0
9	15	2	11	12	0	15	13	1	0	0	0	0	0	0	0	0	0	0	0	0	0	0	0	0	0	0	0	0	0	0	0	0	0	0	0	0	0	0	0
10	3			7					12	17	12	16	0	17	8	1	4	14	12	3	15	5	7	5	13	0	0	0	0	0	0	0
11				3					6	2	1	5		5	5			6	7	7			7				1	13	4	0	2	2
12																			2
13
14
15
16
17
18
19

## Sheet: Sheet8
		48 h
replicate	male longevity	female longevity	parasited egg number	total egg number	hatched egg number	unhatched egg number		male number	female number	sex ratio		female development time	male development time	egg number	mine number	Tuta number	lethal percent	improved lethal percent			control	insectiicde control
1	2	3	22	100	19	3	13.6364	15	4	0.210526		9	9	50	6	12	88	86.9565		46	hatching	37
2	2	2	21	100	19	2	9.52381	13	6	0.315789		9	9	50	7	14	86	84.7826		92	apparence	74
3	1	1	19	100	17	2	10.5263	10	7	0.411765		9	9	50	9	18	82	80.4348		8	lethal	26
4	1	1	0	100	0	0		0	0			9	9	50	16	32	68	65.2174
5	1	1	13	100	12	1	7.69231	8	4	0.333333		9	9	50	9	18	82	80.4348
6	1	1	5	100	3	2	40	2	1	0.333333		9	9	50	14	28	72	69.5652
7	1	1	11	100	10	1	9.09091	7	3	0.3		9	9	50	8	16	84	82.6087
8	1	1	14	100	12	2	14.2857	8	4	0.333333		9	9	50	7	14	86	84.7826
9	1	1	0	100	0	0		0	0			9	9	50	15	30	70	67.3913
10	2	1	2	100	2	0	0	2	0	0		9	9	50	13	26	74	71.7391
11	1	1	18	100	15	3	16.6667	8	7	0.466667		10	9	50	8	16	84	82.6087
12	1	2	19	100	17	2	10.5263	12	5	0.294118		10	9	50	7	14	86	84.7826
13	2	2	9	100	7	2	22.2222	2	5	0.714286		10	9	50	11	22	78	76.087
14	2	2	11	100	9	2	18.1818	6	3	0.333333		10	9	50	12	24	76	73.913
15	1	1	1	100	0	1	100	1	0	0		10	9	50	12	24	76	73.913
16	1	1	0	100	0	0		0	0			10	10	50	16	32	68	65.2174
17	1	1	4	100	3	1	25	1	2	0.666667		10	10	50	13	26	74	71.7391
18	3	2	16	100	14	2	12.5	9	5	0.357143		10	10	50	8	16	84	82.6087
19	2	3	20	100	17	3	15	14	3	0.176471		10	10	50	5	10	90	89.1304
20	1	1	3	100	1	2	66.6667	1	0	0		10	10	50	10	20	80	78.2609
21	1	1	1	100	0	1	100	0	0			10	10	50	11	22	78	76.087
22	1	3	19	100	18	1	5.26316	11	7	0.388889		10	10	50	6	12	88	86.9565
23	2	3	24	100	22	2	8.33333	14	8	0.363636		10	10	50	5	10	90	89.1304
24	3	3	12	100	9	3	25	6	3	0.333333		10	10	50	8	16	84	82.6087
25	3	1	1	100	1	0	0	0	1	1		10	10	50	13	26	74	71.7391
26	1	1	12	100	11	1	8.33333	7	4	0.363636		11	10	50	11	22	78	76.087
27	1	1	17	100	16	1	5.88235	13	3	0.1875		11	10	50	7	14	86	84.7826
28	1	1	5	100	3	2	40	1	2	0.666667		11	10	50	14	28	72	69.5652
29	1	2	15	100	13	2	13.3333	7	6	0.461538		11	10	50	9	18	82	80.4348
30	1	2	20	100	17	3	15	13	4	0.235294		11	11	50	5	10	90	89.1304
31	3	2	18	100	14	4	22.2222	9	5	0.357143		11	11	50	6	12	88	86.9565
32	1	2	21	100	19	2	9.52381	12	7	0.368421		11	11	50	6	12	88	86.9565
33	1	1	4	100	2	2	50	1	1	0.5		11	11	50	15	30	70	67.3913
34	2	1	0	100	0	0		0	0			11	11	50	16	32	68	65.2174
	1.47059	1.55882	11.0882	100	9.47059	1.61765	23.147	6.26471	3.23529	0.361132		9.97059	9.70588	50	9.94118	19.8824	80.1176	78.3887
						0.145889
						4.96021
	1	2	3	4	5	6	7	8	9	10	11	12	13	14	15	16	17	18	19	20	21	22	23	24	25	26	27	28	29	30	31	32	33	34	35	36	37	38	39
0	0	0	0	0	0	0	0	0	0	0	0	0	0	0	0	0	0	0	0	0	0	0	0	0	0	0	0	0	0	0	0	0	0	0	0	0	0	0	0
1	0	0	0	0	0	0	0	0	0	0	0	0	0	0	0	0	0	0	0	0	0	0	0	0	0	0	0	0	0	0	0	0	0	0	0	0	0	0	0
2	0	0	0	0	0	0	0	0	0	0	0	0	0	0	0	0	0	0	0	0	0	0	0	0	0	0	0	0	0	0	0	0	0	0	0	0	0	0	0
3	0	0	0	0	0	0	0	0	0	0	0	0	0	0	0	0	0	0	0	0	0	0	0	0	0	0	0	0	0	0	0	0	0	0	0	0	0	0	0
4	0	0	0	0	0	0	0	0	0	0	0	0	0	0	0	0	0	0	0	0	0	0	0	0	0	0	0	0	0	0	0	0	0	0	0	0	0	0	0
5	0	0	0	0	0	0	0	0	0	0	0	0	0	0	0	0	0	0	0	0	0	0	0	0	0	0	0	0	0	0	0	0	0	0	0	0	0	0	0
6	0	0	0	0	0	0	0	0	0	0	0	0	0	0	0	0	0	0	0	0	0	0	0	0	0	0	0	0	0	0	0	0	0	0	0	0	0	0	0
7	0	0	0	0	0	0	0	0	0	0	0	0	0	0	0	0	0	0	0	0	0	0	0	0	0	0	0	0	0	0	0	0	0	0	0	0	0	0	0
8	0	0	0	0	0	0	0	0	0	0	0	0	0	0	0	0	0	0	0	0	0	0	0	0	0	0	0	0	0	0	0	0	0	0	0	0	0	0	0
9	15	18	19	0	13	5	11	14	0	2	0	0	0	0	0	0	0	0	0	0	0	0	0	0	0	0	0	0	0	0	0	0	0	0	0	0	0	0	0
10	6	3									18	12	5	6	1	0	4	13	14	3	1	12	4	6	1	0	0	0	0	0	0	0	0	0
11	1											7	4	5				3	4			4	7	4		12	17	5	13	18	17	13	4	0
12																			2			3	13	2					2	2	1	8
13
14
15
16
17

## Sheet: T+ chlorantraniliprol
			0 h
replicate	male longevity	female longevity	parasited egg number	total egg number	hatched egg number	unhatched egg number		male number	female number	sex ratio		female development time	male development time	egg number	mine number	Tuta number	lethal percent	improved lethal percent			control	insectiicde control
1	1	3	24	100	20	4	16.6667	12	8	0.4		9	9	50	7	14	86	84.0909		44	hatching	35
2	1	2	20	100	17	3	15	11	6	0.352941		9	9	50	9	18	82	79.5455		88	apparence	70
3	1	1	6	100	5	1	16.6667	3	2	0.4		9	9	50	14	28	72	68.1818		12	lethal	30
4	1	1	15	100	11	4	26.6667	8	3	0.272727		9	9	50	10	20	80	77.2727
5	2	1	2	100	1	1	50	1	0	0		9	9	50	14	28	72	68.1818
6	1	1	0	100	0	0		0	0			9	9	50	15	30	70	65.9091
7	1	1	13	100	10	3	23.0769	8	2	0.2		9	9	50	11	22	78	75
8	1	2	9	100	7	2	22.2222	4	3	0.428571		9	9	50	13	26	74	70.4545
9	1	1	4	100	3	1	25	2	1	0.333333		9	9	50	14	28	72	68.1818
10	2	1	17	100	13	4	23.5294	9	6	0.461538		9	9	50	10	20	80	77.2727
11	2	1	13	100	12	1	7.69231	8	4	0.333333		10	9	50	12	24	76	72.7273
12	1	1	7	100	6	1	14.2857	3	3	0.5		10	9	50	15	30	70	65.9091
13	1	3	13	100	12	1	7.69231	8	4	0.333333		10	9	50	14	28	72	68.1818
14	1	1	15	100	7	8	53.3333	6	1	0.142857		10	9	50	10	20	80	77.2727
15	1	1	5	100	2	3	60	2	0	0		10	9	50	14	28	72	68.1818
16	1	1	1	100	1	0	0	1	0	0		10	10	50	17	34	66	61.3636
17	1	2	9	100	8	1	11.1111	6	2	0.25		10	10	50	13	26	74	70.4545
18	1	2	11	100	9	2	18.1818	5	4	0.444444		10	10	50	9	18	82	79.5455
19	2	1	0	100	0	0		0	0			10	10	50	15	30	70	65.9091
20	1	1	11	100	6	5	45.4545	6	0			10	10	50	10	20	80	77.2727
21	1	1	4	100	1	3	75	1	0	0		10	10	50	16	32	68	63.6364
22	1	2	17	100	12	5	29.4118	7	5	0.416667		10	10	50	8	16	84	81.8182
23	1	1	3	100	3	0	0	2	1	0.333333		10	10	50	16	32	68	63.6364
24	2	1	7	100	6	1	14.2857	4	2	0.333333		10	10	50	9	18	82	79.5455
25	3	1	16	100	11	5	31.25	8	3	0.272727		10	10	50	7	14	86	84.0909
26	2	1	4	100	4	0	0	2	2	0.5		10	10	50	15	30	70	65.9091
27	1	3	13	100	11	2	15.3846	8	3	0.272727		10	10	50	11	22	78	75
28	1	2	18	100	14	4	22.2222	9	5	0.357143		11	10	50	6	12	88	86.3636
29	1	1	2	100	1	1	50	1	0	0		11	11	50	11	22	78	75
30	1	1	12	100	6	6	50	4	2	0.333333		11	11	50	12	24	76	72.7273
31	1	2	20	100	16	4	20	12	4	0.25		11	11	50	7	14	86	84.0909
32	2	2	10	100	9	1	10	5	4	0.444444		11	11	50	13	26	74	70.4545
33	1	2	6	100	5	1	16.6667	4	1	0.2		11	11	50	16	32	68	63.6364
34	1	2	9	100	9	0	0	4	5	0.555556		11	11	50	8	16	84	81.8182
35	1	3	12	100	9	3	25	6	3	0.333333		11	11	50	11	22	78	75
	1.26471	1.47059	9.52941	100	7.26471	2.26471	24.3479	4.94118	2.38235	0.292119		9.94286	9.77143	50	11.7714	23.5429	76.4571	73.2468
						0.237654
						8.08025
	1	2	3	4	5	6	7	8	9	10	11	12	13	14	15	16	17	18	19	20	21	22	23	24	25	26	27	28	29	30	31	32	33	34	35	36	37	38	39	40	41	42	43
0	0	0	0	0	0	0	0	0	0	0	0	0	0	0	0	0	0	0	0	0	0	0	0	0	0	0	0	0	0	0	0	0	0	0	0	0	0	0	0	0	0	0	0
1	0	0	0	0	0	0	0	0	0	0	0	0	0	0	0	0	0	0	0	0	0	0	0	0	0	0	0	0	0	0	0	0	0	0	0	0	0	0	0	0	0	0	0
2	0	0	0	0	0	0	0	0	0	0	0	0	0	0	0	0	0	0	0	0	0	0	0	0	0	0	0	0	0	0	0	0	0	0	0	0	0	0	0	0	0	0	0
3	0	0	0	0	0	0	0	0	0	0	0	0	0	0	0	0	0	0	0	0	0	0	0	0	0	0	0	0	0	0	0	0	0	0	0	0	0	0	0	0	0	0	0
4	0	0	0	0	0	0	0	0	0	0	0	0	0	0	0	0	0	0	0	0	0	0	0	0	0	0	0	0	0	0	0	0	0	0	0	0	0	0	0	0	0	0	0
5	0	0	0	0	0	0	0	0	0	0	0	0	0	0	0	0	0	0	0	0	0	0	0	0	0	0	0	0	0	0	0	0	0	0	0	0	0	0	0	0	0	0	0
6	0	0	0	0	0	0	0	0	0	0	0	0	0	0	0	0	0	0	0	0	0	0	0	0	0	0	0	0	0	0	0	0	0	0	0	0	0	0	0	0	0	0	0
7	0	0	0	0	0	0	0	0	0	0	0	0	0	0	0	0	0	0	0	0	0	0	0	0	0	0	0	0	0	0	0	0	0	0	0	0	0	0	0	0	0	0	0
8	0	0	0	0	0	0	0	0	0	0	0	0	0	0	0	0	0	0	0	0	0	0	0	0	0	0	0	0	0	0	0	0	0	0	0	0	0	0	0	0	0	0	0
9	15	15	6	15	2	0	13	7	4	17	0	0	0	0	0	0	0	0	0	0	0	0	0	0	0	0	0	0	0	0	0	0	0	0	0	0	0	0	0	0	0	0	0
10	6	5						2			13	7	4	15	5	1	6	7	0	11	4	13	3	7	16	4	6	0	0	0	0	0	0	0	0
11	3												7				3	4				4					4	15	2	12	15	4	3	7	3
12													2														3	3			5	6	3	2	6
13																																			3
14
15
16
17
18

## Sheet: Sheet9
			24 h
replicate	male longevity	female longevity	parasited egg number	total egg number	hatched egg number	unhatched egg number		male number	female number	sex ratio		female development time	male development time	egg number	mine number	Tuta number	lethal percent	improved lethal percent			control	insectiicde control
1	1	2	9	100	7	2	22.2222	4	3	0.428571		9	9	50	10	20	80	78.2609		46	hatching	38
2	2	1	5	100	5	0	0	3	2	0.4		9	9	50	15	30	70	67.3913		92	apparence	76
3	1	1	14	100	12	2	14.2857	8	4	0.333333		9	9	50	11	22	78	76.087		8	lethal	24
4	2	1	3	100	2	1	33.3333	2	0	0		9	9	50	14	28	72	69.5652
5	1	2	18	100	13	5	27.7778	9	4	0.307692		9	9	50	10	20	80	78.2609
6	2	3	12	100	9	3	25	7	2	0.222222		9	9	50	12	24	76	73.913
7	2	3	24	100	19	5	20.8333	12	7	0.368421		9	9	50	5	10	90	89.1304
8	1	1	0	100	0	0		0	0			9	9	50	17	34	66	63.0435
9	1	1	2	100	1	1	50	1	0	0		9	9	50	14	28	72	69.5652
10	1	1	5	100	4	1	20	3	1	0.25		9	9	50	14	28	72	69.5652
11	1	1	4	100	3	1	25	2	1	0.333333		9	9	50	11	22	78	76.087
12	1	1	4	100	4	0	0	3	1	0.25		10	9	50	15	30	70	67.3913
13	1	1	8	100	7	1	12.5	5	2	0.285714		10	9	50	12	24	76	73.913
14	1	2	19	100	16	3	15.7895	9	7	0.4375		10	9	50	8	16	84	82.6087
15	2	2	21	100	16	5	23.8095	9	7	0.4375		10	9	50	7	14	86	84.7826
16	3	3	14	100	12	2	14.2857	8	4	0.333333		10	10	50	9	18	82	80.4348
17	1	2	20	100	17	3	15	11	6	0.352941		10	10	50	8	16	84	82.6087
18	2	1	2	100	2	0	0	1	1	0.5		10	10	50	12	24	76	73.913
19	2	2	16	100	12	4	25	8	4	0.333333		10	10	50	10	20	80	78.2609
20	1	1	0	100	0	0		0	0			10	10	50	15	30	70	67.3913
21	1	1	10	100	3	7	70	3	0	0		10	10	50	16	32	68	65.2174
22	1	1	10	100	2	8	80	2	0			10	10	50	15	30	70	67.3913
23	1	2	15	100	11	4	26.6667	9	2	0.181818		10	10	50	11	22	78	76.087
24	1	1	3	100	3	0	0	2	1	0.333333		10	10	50	15	30	70	67.3913
25	1	1	3	100	2	1	33.3333	1	1	0.5		10	10	50	16	32	68	65.2174
26	1	1	12	100	9	3	25	7	2	0.222222		10	10	50	13	26	74	71.7391
27	1	1	11	100	1	10	90.9091	1	0	0		10	10	50	17	34	66	63.0435
28	3	2	20	100	16	4	20	10	6	0.375		11	10	50	6	12	88	86.9565
29	1	1	17	100	15	2	11.7647	12	3	0.2		11	11	50	8	16	84	82.6087
30	2	2	8	100	7	1	12.5	4	3	0.428571		11	11	50	14	28	72	69.5652
31	1	1	3	100	2	1	33.3333	1	1	0.5		11	11	50	16	32	68	65.2174
32	2	1	2	100	2	0	0	1	1	0.5		11	11	50	15	30	70	67.3913
33	1	1	14	100	11	3	21.4286	2	9	0.818182		11	11	50	10	20	80	78.2609
34	1	1	11	100	10	1	9.09091	7	3	0.3		11	11	50	10	20	80	78.2609
35	1	1	20	100	18	2	10	12	6	0.333333		11	11	50	6	12	88	86.9565
	1.38235	1.41176	10.2941	100	7.82353	2.47059	23.9575	5.14706	2.67647	0.317348		9.91429	9.77143	50	11.9143	23.8286	76.1714	74.0994
						0.24
						8.16
	1	2	3	4	5	6	7	8	9	10	11	12	13	14	15	16	17	18	19	20	21	22	23	24	25	26	27	28	29	30	31	32	33	34	35	36	37	38	39	40	41	42	43
0	0	0	0	0	0	0	0	0	0	0	0	0	0	0	0	0	0	0	0	0	0	0	0	0	0	0	0	0	0	0	0	0	0	0	0	0	0	0	0	0	0	0	0
1	0	0	0	0	0	0	0	0	0	0	0	0	0	0	0	0	0	0	0	0	0	0	0	0	0	0	0	0	0	0	0	0	0	0	0	0	0	0	0	0	0	0	0
2	0	0	0	0	0	0	0	0	0	0	0	0	0	0	0	0	0	0	0	0	0	0	0	0	0	0	0	0	0	0	0	0	0	0	0	0	0	0	0	0	0	0	0
3	0	0	0	0	0	0	0	0	0	0	0	0	0	0	0	0	0	0	0	0	0	0	0	0	0	0	0	0	0	0	0	0	0	0	0	0	0	0	0	0	0	0	0
4	0	0	0	0	0	0	0	0	0	0	0	0	0	0	0	0	0	0	0	0	0	0	0	0	0	0	0	0	0	0	0	0	0	0	0	0	0	0	0	0	0	0	0
5	0	0	0	0	0	0	0	0	0	0	0	0	0	0	0	0	0	0	0	0	0	0	0	0	0	0	0	0	0	0	0	0	0	0	0	0	0	0	0	0	0	0	0
6	0	0	0	0	0	0	0	0	0	0	0	0	0	0	0	0	0	0	0	0	0	0	0	0	0	0	0	0	0	0	0	0	0	0	0	0	0	0	0	0	0	0	0
7	0	0	0	0	0	0	0	0	0	0	0	0	0	0	0	0	0	0	0	0	0	0	0	0	0	0	0	0	0	0	0	0	0	0	0	0	0	0	0	0	0	0	0
8	0	0	0	0	0	0	0	0	0	0	0	0	0	0	0	0	0	0	0	0	0	0	0	0	0	0	0	0	0	0	0	0	0	0	0	0	0	0	0	0	0	0	0
9	4	5	14	3	13	4	17	0	2	5	4	0	0	0	0	0	0	0	0	0	0	0	0	0	0	0	0	0	0	0	0	0	0	0	0	0	0	0	0	0	0	0	0
10	5				5	6	7					4	8	12	15	6	16	2	12	0	10	10	14	3	3	12	11	0	0	0	0	0	0	0	0
11						2	0							7	6	4	4		4				1					18	17	8	3	2	14	11	20
12																4												2		0
13
14
15
16
17
18

## Sheet: Sheet10
			48 h
replicate	male longevity	female longevity	parasited egg number	total egg number	hatched egg number	unhatched egg number		male number	female number	sex ratio		female development time	male development time	egg number	mine number	Tuta number	lethal percent	improved lethal percent			control	insectiicde control
1	1	1	1	100	0	1	100	0	0			9	9	50	12	24	76	73.913		46	hatching	38
2	1	2	8	100	7	1	12.5	4	3	0.428571		9	9	50	10	20	80	78.2609		92	apparence	76
3	1	2	8	100	8	0	0	5	3	0.375		9	9	50	11	22	78	76.087		8	lethal	24
4	3	1	14	100	11	3	21.4286	11	0	0		9	9	50	9	18	82	80.4348
5	2	3	19	100	15	4	21.0526	12	3	0.2		9	9	50	6	12	88	86.9565
6	2	1	11	100	1	10	90.9091	1	0	0		9	9	50	12	24	76	73.913
7	1	2	9	100	6	3	33.3333	5	1	0.166667		9	9	50	11	22	78	76.087
8	1	2	15	100	12	3	20	7	5	0.416667		9	9	50	10	20	80	78.2609
9	1	2	21	100	18	3	14.2857	10	8	0.444444		9	9	50	6	12	88	86.9565
10	1	1	6	100	4	2	33.3333	2	2	0.5		9	9	50	14	28	72	69.5652
11	1	1	0	100	0	0		0	0			9	9	50	17	34	66	63.0435
12	1	1	14	100	10	4	28.5714	8	2	0.2		10	9	50	8	16	84	82.6087
13	3	2	8	100	6	2	25	4	2	0.333333		10	9	50	11	22	78	76.087
14	1	1	15	100	14	1	6.66667	8	6	0.428571		10	9	50	9	18	82	80.4348
15	1	1	13	100	12	1	7.69231	7	5	0.416667		10	9	50	11	22	78	76.087
16	1	1	2	100	2	0	0	1	1	0.5		10	9	50	16	32	68	65.2174
17	2	1	0	100	0	0		0	0			10	9	50	16	32	68	65.2174
18	2	3	12	100	10	2	16.6667	6	4	0.4		10	10	50	14	28	72	69.5652
19	1	1	11	100	6	5	45.4545	5	1	0.166667		10	10	50	17	34	66	63.0435
20	1	1	5	100	4	1	20	3	1	0.25		10	10	50	12	24	76	73.913
21	1	2	19	100	17	2	10.5263	9	8	0.470588		10	10	50	7	14	86	84.7826
22	1	2	18	100	16	2	11.1111	12	4	0.25		10	10	50	6	12	88	86.9565
23	1	3	23	100	20	3	13.0435	18	2	0.1		10	10	50	5	10	90	89.1304
24	3	2	21	100	18	3	14.2857	10	8	0.444444		10	10	50	5	10	90	89.1304
25	2	1	6	100	4	2	33.3333	1	3	0.75		10	10	50	12	24	76	73.913
26	2	1	4	100	3	1	25	1	2	0.666667		10	10	50	14	28	72	69.5652
27	2	1	12	100	9	3	25	8	1	0.111111		10	10	50	15	30	70	67.3913
28	1	1	0	100	0	0		0	0			11	10	50	17	34	66	63.0435
29	1	1	0	100	0	0		0	0			11	10	50	15	30	70	67.3913
30	1	1	11	100	1	10	90.9091	1	0	0		11	11	50	15	30	70	67.3913
31	1	1	3	100	1	2	66.6667	1	0	0		11	11	50	13	26	74	71.7391
32	1	1	5	100	5	0	0	2	3	0.6		11	11	50	17	34	66	63.0435
33	1	2	16	100	15	1	6.25	6	9	0.6		11	11	50	10	20	80	78.2609
34	1	1	2	100	2	0	0	1	1	0.5		11	11	50	12	24	76	73.913
35	1	1	9	100	7	2	22.2222	6	1	0.142857		11	11	50	10	20	80	78.2609
	1.38235	1.47059	10	100	7.76471	2.23529	23.8414	5.14706	2.61765	0.328742		9.91429	9.68571	50	11.5714	23.1429	76.8571	74.8447
						0.223529
						7.6
	1	2	3	4	5	6	7	8	9	10	11	12	13	14	15	16	17	18	19	20	21	22	23	24	25	26	27	28	29	30	31	32	33	34	35	36	37	38	39	40	41	42
0	0	0	0	0	0	0	0	0	0	0	0	0	0	0	0	0	0	0	0	0	0	0	0	0	0	0	0	0	0	0	0	0	0	0	0	0	0	0	0	0	0	0
1	0	0	0	0	0	0	0	0	0	0	0	0	0	0	0	0	0	0	0	0	0	0	0	0	0	0	0	0	0	0	0	0	0	0	0	0	0	0	0	0	0	0
2	0	0	0	0	0	0	0	0	0	0	0	0	0	0	0	0	0	0	0	0	0	0	0	0	0	0	0	0	0	0	0	0	0	0	0	0	0	0	0	0	0	0
3	0	0	0	0	0	0	0	0	0	0	0	0	0	0	0	0	0	0	0	0	0	0	0	0	0	0	0	0	0	0	0	0	0	0	0	0	0	0	0	0	0	0
4	0	0	0	0	0	0	0	0	0	0	0	0	0	0	0	0	0	0	0	0	0	0	0	0	0	0	0	0	0	0	0	0	0	0	0	0	0	0	0	0	0	0
5	0	0	0	0	0	0	0	0	0	0	0	0	0	0	0	0	0	0	0	0	0	0	0	0	0	0	0	0	0	0	0	0	0	0	0	0	0	0	0	0	0	0
6	0	0	0	0	0	0	0	0	0	0	0	0	0	0	0	0	0	0	0	0	0	0	0	0	0	0	0	0	0	0	0	0	0	0	0	0	0	0	0	0	0	0
7	0	0	0	0	0	0	0	0	0	0	0	0	0	0	0	0	0	0	0	0	0	0	0	0	0	0	0	0	0	0	0	0	0	0	0	0	0	0	0	0	0	0
8	0	0	0	0	0	0	0	0	0	0	0	0	0	0	0	0	0	0	0	0	0	0	0	0	0	0	0	0	0	0	0	0	0	0	0	0	0	0	0	0	0	0
9	1	3	4	14	14	11	7	14	15	6	0	0	0	0	0	0	0	0	0	0	0	0	0	0	0	0	0	0	0	0	0	0	0	0	0	0	0	0	0	0	0	0
10		5	4		5		2	1	6			14	6	15	13	2	0	5	11	5	14	14	15	17	6	4	12	0	0	0	0	0	0	0	0
11					0								2					5			5	4	7	4				0	0	11	3	5	15	2	9
12																		2					1										1
13
14
15
16
17
18

[truncated: 7 more sheets: T+ indoxacarb, Sheet12, Sheet11, abamectin, spinosad, indoxacarb, chlorantraniliprol]
